# Supplementary material for: Overview of the Structural, Electronic and Optical Properties of the Cubic and Tetragonal Phases of PbTiO3 by Applying Hubbard Potential Correction
Source: Materials (Basel). 2023 Jun 10;16(12):4302. doi: 10.3390/ma16124302 (PMC10304663; doi:10.3390/ma16124302)
Supplement: Supplementary file 1 [file materials-16-04302-s001.zip]

Archive with 1 entries (1 files):
- materials-2412242-supplementary.pdf
